# Supplementary material for: Process Intensification for Enhanced Fluoride Removal and Recovery as Calcium Fluoride Using a Fluidized Bed Reactor
Source: Int J Mol Sci. 2024 Apr 24;25(9):4646. doi: 10.3390/ijms25094646 (PMC11083762; doi:10.3390/ijms25094646)
Supplement: Supplementary file 1 [file ijms-25-04646-s001.zip]

Archive with 1 entries (1 files):
- ijms-2957951-supplementary.pdf
